# Supplementary material for: Knowledge, Attitudes, and Practices of Oral Care for Residential Older People Among Healthcare Providers in Macao
Source: Geriatrics (Basel). 2026 May 13;11(3):58. doi: 10.3390/geriatrics11030058 (PMC13214962; doi:10.3390/geriatrics11030058)
Supplement: Supplementary file 1 [file geriatrics-11-00058-s001.zip]

Archive with 1 entries (1 files):
- geriatrics-4272778-supplementary.pdf
